# Supplementary material for: Gain Analysis of Self-Fitting Over-the-Counter Hearing Aids: A Comparative and Longitudinal Analysis
Source: Audiol Res. 2025 Feb 13;15(1):17. doi: 10.3390/audiolres15010017 (PMC11851972; doi:10.3390/audiolres15010017)
Supplement: Supplementary file 1 [file audiolres-15-00017-s001.zip]

Archive with 16 entries (13 files):
- audiolres-3356725-supplementary/__MACOSX/
- audiolres-3356725-supplementary/__MACOSX/._audiolres-3356725-supplementary_V2
- audiolres-3356725-supplementary/__MACOSX/audiolres-3356725-supplementary_V2/
- audiolres-3356725-supplementary/__MACOSX/audiolres-3356725-supplementary_V2/._.DS_Store
- audiolres-3356725-supplementary/__MACOSX/audiolres-3356725-supplementary_V2/._Figure S1.tiff
- audiolres-3356725-supplementary/__MACOSX/audiolres-3356725-supplementary_V2/._Figure S2.tiff
- audiolres-3356725-supplementary/__MACOSX/audiolres-3356725-supplementary_V2/._Figure S3.tiff
- audiolres-3356725-supplementary/__MACOSX/audiolres-3356725-supplementary_V2/._Figure S4.tiff
- audiolres-3356725-supplementary/__MACOSX/audiolres-3356725-supplementary_V2/._Supplementary Tables_Revised_Proofread.docx
- audiolres-3356725-supplementary/audiolres-3356725-supplementary_V2/
- audiolres-3356725-supplementary/audiolres-3356725-supplementary_V2/.DS_Store
- audiolres-3356725-supplementary/audiolres-3356725-supplementary_V2/Figure S1.tiff
- audiolres-3356725-supplementary/audiolres-3356725-supplementary_V2/Figure S2.tiff
- audiolres-3356725-supplementary/audiolres-3356725-supplementary_V2/Figure S3.tiff
- audiolres-3356725-supplementary/audiolres-3356725-supplementary_V2/Figure S4.tiff
- audiolres-3356725-supplementary/audiolres-3356725-supplementary_V2/Supplementary Tables_Revised_Proofread.pdf
